# Supplementary material for: Decasubstituted Pillar[5]arene Derivatives Containing L-Tryptophan and L-Phenylalanine Residues: Non-Covalent Binding and Release of Fluorescein from Nanoparticles
Source: Int J Mol Sci. 2023 Apr 22;24(9):7700. doi: 10.3390/ijms24097700 (PMC10178471; doi:10.3390/ijms24097700)
Supplement: Supplementary file 1 [file ijms-24-07700-s001.zip]

Archive with 1 entries (1 files):
- ijms-2345690-supplementary.pdf
